# Supplementary material for: Mutation-Induced Resistance of SARS-CoV-2 Mpro to WU-04 Revealed by Multi-Scale Modeling
Source: Int J Mol Sci. 2026 Jan 19;27(2):1000. doi: 10.3390/ijms27021000 (PMC12842141; doi:10.3390/ijms27021000)
Supplement: Supplementary file 1 [file ijms-27-01000-s001.zip]

Archive with 1 entries (1 files):
- ijms-3985419-supplementary.pdf
